# Supplementary material for: Role of Aspartate in Immune Response and Mortality in a Polymicrobial Sepsis Model: Insights from Metabolomics and Transcriptomics
Source: Cells. 2026 Mar 13;15(6):513. doi: 10.3390/cells15060513 (PMC13025803; doi:10.3390/cells15060513)
Supplement: Supplementary file 1 [file cells-15-00513-s001.zip]

Archive with 1 entries (1 files):
- cells-4036211-supplementary.pdf
